# Supplementary material for: Protective Role of IRBIT on Sodium Bicarbonate Cotransporter-n1 for Migratory Cancer Cells
Source: Pharmaceutics. 2020 Aug 27;12(9):816. doi: 10.3390/pharmaceutics12090816 (PMC7558343; doi:10.3390/pharmaceutics12090816)
Supplement: Supplementary file 1 [file pharmaceutics-12-00816-s001.zip]

Archive with 1 entries (1 files):
- pharmaceutics-881487-supplementary.pptx
